# Supplementary material for: Exploring the Chemistry of the Mechanical Bond: Synthesis of a [2]Rotaxane through Multicomponent Reactions
Source: J Chem Educ. 2023 Aug 1;100(9):3355–63. doi: 10.1021/acs.jchemed.3c00163 (PMC10501439; doi:10.1021/acs.jchemed.3c00163)
Supplement: Supplementary file 5 — ed3c00163_si_005.zip [file ed3c00163_si_005.zip]

Archive with 1 entries (1 files):
- JCE_SI NMR Spectra_Rotaxanes_QOS.mnova
